# Supplementary material for: Investigating the Life Expectancy at Birth of Companion Dogs in Portugal Using Official National Registry Data
Source: Animals (Basel). 2024 Jul 23;14(15):2141. doi: 10.3390/ani14152141 (PMC11311093; doi:10.3390/ani14152141)
Supplement: Supplementary file 1 [file animals-14-02141-s001.zip]

Archive with 1 entries (1 files):
- animals-3085467-supplementary.pdf
